# Supplementary material for: Infection and RNA-seq analysis of a zebrafish tlr2 mutant shows a broad function of this toll-like receptor in transcriptional and metabolic control and defense to Mycobacterium marinum infection
Source: BMC Genomics. 2019 Nov 20;20:878. doi: 10.1186/s12864-019-6265-1 (PMC6869251; doi:10.1186/s12864-019-6265-1)
Supplement: Supplementary file 8 — Additional file 8: Figure S8. Sub-network enrichment analysis. Networks of common targets of the 97 up regulated genes (Fig. 6d) in tlr2+/− (a) and tlr2−/− (b) with Mma20 infection. Red represents up regulation, blue represents down regulation and grey represents genes for which no expression was detected. [file 12864_2019_6265_MOESM8_ESM.zip]

Archive with 2 entries (2 files):
- Supplementary Fig 8a.tif
- Supplementary Fig 8b.tif
