# Supplementary material for: Infection and RNA-seq analysis of a zebrafish tlr2 mutant shows a broad function of this toll-like receptor in transcriptional and metabolic control and defense to Mycobacterium marinum infection
Source: BMC Genomics. 2019 Nov 20;20:878. doi: 10.1186/s12864-019-6265-1 (PMC6869251; doi:10.1186/s12864-019-6265-1)
Supplement: Supplementary file 12 — Additional file 12: Table S1. Reads of mpeg1.1 and mpx genes of the tlr2+/− control and the tlr2−/− mutant in RNAseq analysis. [file 12864_2019_6265_MOESM12_ESM.xlsx]

## Sheet: Sheet1
	TLR2-/- PBS	TLR2-/- PBS	TLR2-/- PBS	Avg.	STD.		TLR2+/- PBS	TLR2+/- PBS	TLR2+/- PBS	Avg.	STD.
mpeg1.1	82	73	65	73.3333	4.91031		115	100	144	119.667	12.9142
mpx	162	234	229	208.333	23.2116		187	191	223	200.333	11.392
