# Supplementary material for: Infection and RNA-seq analysis of a zebrafish tlr2 mutant shows a broad function of this toll-like receptor in transcriptional and metabolic control and defense to Mycobacterium marinum infection
Source: BMC Genomics. 2019 Nov 20;20:878. doi: 10.1186/s12864-019-6265-1 (PMC6869251; doi:10.1186/s12864-019-6265-1)
Supplement: Supplementary file 13 — Additional file 13: Table S2. GO analysis of genes that have a different basal expression level in the absence of infection in the Tlr2 mutant versus the heterozygote control. Shown is the GO analysis of the group of 878 genes that were different with a FDR P value of 10− 10 indicated in Fig. 2. [file 12864_2019_6265_MOESM13_ESM.xlsx]

## Sheet: Sheet1
Gategory	Term	RT	Genes	Count	%	P-Value	Benjamini
GOTERM_BP_FAT	neurological system process	RT		25	3.2	1.9e-11	1.5e-08
GOTERM_BP_FAT	cognition	RT		16	2	4.1e-07	0.00016
GOTERM_BP_FAT	sensory perception	RT		16	2	4.1e-07	0.00016
GOTERM_BP_FAT	sensory perception of light stimulus	RT		13	1.7	1.7e-06	0.00044
GOTERM_BP_FAT	visual perception	RT		13	1.7	1.7e-06	0.00044
GOTERM_BP_FAT	response to light stimulus	RT		11	1.4	2.3e-05	0.0044
GOTERM_BP_FAT	ion transport	RT		38	4.9	2.5e-05	0.0038
GOTERM_BP_FAT	detection of lighte stimulus	RT		8	1	3.4e-05	0.0043
GOTERM_BP_FAT	transmission of nerve impulse	RT		9	1.1	9e-05	0.0098
GOTERM_BP_FAT	synaptic transmission	RT		8	1	0.00011	0.01
GOTERM_BP_FAT	response to radiation	RT		11	1.4	0.00013	0.011
GOTERM_BP_FAT	neurotransmitter transport	RT		9	1.1	0.00017	0.013
GOTERM_BP_FAT	detection of abiotic stimulus	RT		8	1	0.00041	0.028
GOTERM_BP_FAT	detection of external stumulus	RT		8	1	0.00041	0.028
GOTERM_BP_FAT	detection of stumulus	RT		8	1	0.0005	0.031
GOTERM_BP_FAT	phototransduction	RT		6	0.8	0.00057	0.033
GOTERM_BP_FAT	cell-cell signaling	RT		9	1.1	0.00077	0.041
GOTERM_BP_FAT	regulation of transcription, DNA-dependent	RT		55	7	0.00082	0.041
GOTERM_BP_FAT	regulation of RNA metabolic process	RT		55	7	0.0011	0.05
GOTERM_BP_FAT	eye development	RT		16	2	0.0013	0.059
GOTERM_BP_FAT	response to abiotic stimulus	RT		12	1.5	0.0018	0.075
GOTERM_BP_FAT	secretion	RT		6	0.8	0.002	0.079
GOTERM_BP_FAT	secretion by cell	RT		6	0.8	0.002	0.079
GOTERM_BP_FAT	eye morphogenesis	RT		10	1.3	0.0021	0.077
GOTERM_BP_FAT	regulation of transcription	RT		66	8.4	0.0034	0.12
GOTERM_BP_FAT	proteion-chromophore linkage	RT		6	0.8	0.0037	0.12
GOTERM_BP_FAT	camera-type eye morphogenesis	RT		7	0.9	0.0045	0.14
GOTERM_BP_FAT	L-phenylalanine catabolic process	RT		3	0.4	0.0054	0.16
GOTERM_BP_FAT	L-phenylalanine meabolic process	RT		3	0.4	0.0054	0.16
GOTERM_BP_FAT	camera-type eye development	RT		12	1.5	0.0064	0.18
GOTERM_BP_FAT	regulation of neurotransmitter levels	RT		4	0.5	0.0075	0.2
GOTERM_BP_FAT	sensory organ development	RT		18	2.3	0.0086	0.22
