# Supplementary material for: Infection and RNA-seq analysis of a zebrafish tlr2 mutant shows a broad function of this toll-like receptor in transcriptional and metabolic control and defense to Mycobacterium marinum infection
Source: BMC Genomics. 2019 Nov 20;20:878. doi: 10.1186/s12864-019-6265-1 (PMC6869251; doi:10.1186/s12864-019-6265-1)
Supplement: Supplementary file 14 — Additional file 14: Table S3. Two categories of genes including the c-Maf transcription factor were significantly affected in the GO category. [file 12864_2019_6265_MOESM14_ESM.xlsx]

## Sheet: gProfiler
#	signf	p-value	T	Q	Q&T	Q&T/Q	Q&T/T	term ID	t type	t group	t name	t depth
#
1	!	0.0196	8686	1928	918	0.476	0.106	TF:M03845_1	tf	132	Factor: Smad1; motif: NGGCAGACN; match class: 1	1
1	!	0.000104	48	1928	17	0.009	0.354	TF:M00322_1	tf	2	Factor: c-Myc:Max; motif: GCCAYGYGSN; match class: 1	1
1	!	0.0373	4984	1928	546	0.283	0.11	TF:M03816_1	tf	81	Factor: c-MAF; motif: CNNNCTCAGCA; match class: 1	1
