# Supplementary material for: Infection and RNA-seq analysis of a zebrafish tlr2 mutant shows a broad function of this toll-like receptor in transcriptional and metabolic control and defense to Mycobacterium marinum infection
Source: BMC Genomics. 2019 Nov 20;20:878. doi: 10.1186/s12864-019-6265-1 (PMC6869251; doi:10.1186/s12864-019-6265-1)
Supplement: Supplementary file 16 — Additional file 16: Table S5. List of primers. [file 12864_2019_6265_MOESM16_ESM.xlsx]

## Sheet: Sheet1
Name	Sequences
ppial	FW: 5'-ACACTGAAACACGGAGGCAAAG-3'
	RV: 5'-CATCCACAACCTTCCCGAACAC-3'
il1b	FW: 5'-GAACAGAATGAAGCACATCAAACC-3'
	RV: 5'-ACGGCACTGAATCCACCAC-3'
cebpb	FW: 5'-GCAGGCAACCTATCACCTACATAC-3'
	RV: 5'-CGCAAGTTTCACCGACTACAAGT-3'
fos1la	FW: 5'-CTCAGCCCTCCCAATCACATCT-3'
	RV: 5'-TACACTTCGCCGCAGCCATT-3'
irg1l	FW: 5'-GGTTAGAAGCAAGTCCTC-3'
	RV: 5'-TGTGTTCATCCTCCTCAG-3'
tnfa	FW: 5'-AGACCTTAGACTGGAGAGATGAC-3'
	RV: 5'-CAAAGACACCTGGCTGTAGAC-3'
tnfb	FW: 5'-TGTGCGTTGAAGATGTTGAAGG-3'
	RV: 5'-AGACTGGCAGACGGAATTGG-3'
il10	FW: 5'-GGAGACCATTCTGCCAACAGC-3'
	RV: 5'-TCTTGCATTTCACCATATCCCG-3'
